# Supplementary material for: Dendritic Glycerol-Cholesterol Amphiphiles as Drug Delivery Systems: A Comparison between Monomeric and Polymeric Structures
Source: Pharmaceutics. 2023 Oct 12;15(10):2452. doi: 10.3390/pharmaceutics15102452 (PMC10610414; doi:10.3390/pharmaceutics15102452)
Supplement: Supplementary file 1 [file pharmaceutics-15-02452-s001.zip]

Archive with 1 entries (1 files):
- pharmaceutics-2613738-supplementary.pdf
